# Supplementary material for: Silsesquioxane-Based Triphenylamine-Linked Fluorescent Porous Polymer for Dyes Adsorption and Nitro-Aromatics Detection
Source: Materials (Basel). 2021 Jul 9;14(14):3851. doi: 10.3390/ma14143851 (PMC8306194; doi:10.3390/ma14143851)
Supplement: Supplementary file 1 [file materials-14-03851-s001.zip]

Archive with 1 entries (1 files):
- materials-1273770- for Publication SM.pdf
